# Supplementary material for: Seafloor vegetation map of man-made boulders reef by underwater photogrammetry: Suggestions for site selections in macroalgal bed creations
Source: PLoS One. 2026 Mar 2;21(3):e0341865. doi: 10.1371/journal.pone.0341865 (PMC12952637; doi:10.1371/journal.pone.0341865)
Supplement: S8 Data — In the columns from “U. pinnatifida” to “Geniculate coralline red algae”, “+” indicates that each species was present and “−” indicates that it was absent. In the “Bottom type” column, “sand” and “cobble” indicate each boulder on sandy bottom and on natural cobble/boulder bottom. The “Vegetation type” column shows the seafloor vegetation type, which is classified according to Table 2. In the “Relative Height” and “Surface Complexity” columns, geomorphic indicators (relative height and surface complexity) were shown. For the 18 boulders located in outer edge areas of the 3D model, geomorphic indicators were not calculated (S3 Fig). (CSV) [file pone.0341865.s008.csv]

U. pinnatifida	perennial Sargassum spp.	S. horneri	C. sinuosa	Geniculate coralline red algae	Bottom type	Vegetation score	Vegetation type	Relative Height	Surface Complexity
＋	＋	－	＋	＋	Sand	6	Sargassum and U. pinnatifida community	0.321	0.328
＋	＋	－	＋	＋	Sand	6	Sargassum and U. pinnatifida community	0.288	0.339
＋	－	－	＋	＋	Sand	3	U. pinnatifida community	0.306	0.394
＋	＋	－	＋	＋	Sand	6	Sargassum and U. pinnatifida community	0.401	0.329
＋	＋	－	＋	＋	Sand	6	Sargassum and U. pinnatifida community	0.599	0.384
＋	－	－	＋	＋	Sand	3	U. pinnatifida community	0.406	0.389
＋	＋	＋	＋	＋	Sand	6	Sargassum and U. pinnatifida community	0.538	0.421
＋	＋	＋	＋	＋	Sand	6	Sargassum and U. pinnatifida community	1.148	0.495
＋	－	－	＋	＋	Sand	3	U. pinnatifida community	0.544	0.463
＋	＋	－	＋	＋	Sand	6	Sargassum and U. pinnatifida community	0.738	0.509
＋	＋	－	＋	＋	Sand	6	Sargassum and U. pinnatifida community	1.025	0.588
＋	＋	－	＋	＋	Sand	6	Sargassum and U. pinnatifida community	0.956	0.542
＋	＋	－	＋	＋	Sand	6	Sargassum and U. pinnatifida community	0.942	0.551
－	－	－	＋	－	Sand	1	C. sinuosa community	0.617	0.481
＋	＋	－	＋	＋	Sand	6	Sargassum and U. pinnatifida community	0.923	0.634
＋	－	－	＋	＋	Sand	3	U. pinnatifida community	0.686	0.588
＋	－	－	＋	－	Sand	3	U. pinnatifida community	0.828	0.625
＋	－	－	＋	－	Sand	3	U. pinnatifida community	0.483	0.616
＋	－	－	＋	＋	Sand	3	U. pinnatifida community	0.888	0.616
＋	－	＋	＋	＋	Sand	4	S. horneri community	1.414	0.616
＋	＋	＋	＋	＋	Sand	6	Sargassum and U. pinnatifida community	1.275	0.542
＋	＋	－	＋	＋	Sand	6	Sargassum and U. pinnatifida community	0.737	0.481
＋	＋	－	＋	＋	Sand	6	Sargassum and U. pinnatifida community	1.023	0.565
＋	－	＋	＋	＋	Sand	4	S. horneri community	0.642	0.579
＋	＋	－	＋	＋	Sand	6	Sargassum and U. pinnatifida community	0.978	0.491
＋	－	－	－	＋	Sand	3	U. pinnatifida community	0.481	0.634
＋	－	－	＋	＋	Sand	3	U. pinnatifida community	0.803	0.616
＋	＋	－	＋	＋	Sand	6	Sargassum and U. pinnatifida community	0.446	0.477
＋	＋	－	＋	＋	Sand	6	Sargassum and U. pinnatifida community	0.745	0.481
＋	－	＋	＋	＋	Sand	4	S. horneri community	0.865	0.486
－	－	－	＋	－	Sand	1	C. sinuosa community	0.688	0.491
＋	＋	－	＋	＋	Sand	6	Sargassum and U. pinnatifida community	1.207	0.468
＋	＋	－	＋	＋	Sand	6	Sargassum and U. pinnatifida community	0.783	0.417
＋	＋	＋	＋	＋	Sand	6	Sargassum and U. pinnatifida community	0.619	0.421
＋	－	－	＋	＋	Sand	3	U. pinnatifida community	0.913	0.472
＋	－	＋	＋	＋	Sand	4	S. horneri community	1.024	0.458
＋	＋	－	＋	＋	Sand	6	Sargassum and U. pinnatifida community	0.557	0.407
＋	＋	－	＋	＋	Sand	6	Sargassum and U. pinnatifida community	0.818	0.458
＋	＋	－	＋	＋	Sand	6	Sargassum and U. pinnatifida community	1.012	0.477
＋	＋	－	＋	＋	Sand	6	Sargassum and U. pinnatifida community	0.51	0.463
＋	－	－	－	＋	Sand	3	U. pinnatifida community	0.268	0.306
＋	＋	－	－	＋	Sand	6	Sargassum and U. pinnatifida community	0.283	0.324
＋	＋	－	－	＋	Sand	6	Sargassum and U. pinnatifida community	0.531	0.375
＋	＋	－	－	＋	Sand	6	Sargassum and U. pinnatifida community	0.644	0.421
＋	＋	－	－	＋	Sand	6	Sargassum and U. pinnatifida community	0.95	0.44
＋	＋	－	－	＋	Sand	6	Sargassum and U. pinnatifida community	0.818	0.361
＋	＋	－	＋	＋	Sand	6	Sargassum and U. pinnatifida community	0.592	0.481
＋	＋	－	－	＋	Sand	6	Sargassum and U. pinnatifida community	0.741	0.38
＋	－	－	－	＋	Sand	3	U. pinnatifida community	0.607	0.38
＋	－	－	＋	＋	Sand	3	U. pinnatifida community	0.297	0.463
＋	＋	－	－	＋	Sand	6	Sargassum and U. pinnatifida community	0.753	0.472
＋	＋	－	＋	＋	Sand	6	Sargassum and U. pinnatifida community	0.721	0.366
＋	＋	－	＋	＋	Sand	6	Sargassum and U. pinnatifida community	0.694	0.347
＋	＋	－	＋	＋	Sand	6	Sargassum and U. pinnatifida community	1.093	0.444
＋	－	－	＋	＋	Sand	3	U. pinnatifida community	0.294	0.269
＋	－	－	＋	＋	Sand	3	U. pinnatifida community	0.531	0.333
＋	－	－	＋	＋	Sand	3	U. pinnatifida community	0.368	0.329
＋	－	－	＋	＋	Sand	3	U. pinnatifida community	0.699	0.403
＋	＋	＋	＋	＋	Sand	6	Sargassum and U. pinnatifida community	0.699	0.403
＋	＋	－	＋	－	Sand	6	Sargassum and U. pinnatifida community	0.235	0.347
＋	＋	－	＋	＋	Sand	6	Sargassum and U. pinnatifida community	0.702	0.407
＋	＋	－	＋	＋	Sand	6	Sargassum and U. pinnatifida community	0.622	0.333
＋	－	－	＋	＋	Sand	3	U. pinnatifida community	1.045	0.389
＋	－	－	＋	＋	Sand	3	U. pinnatifida community	0.811	0.519
＋	－	－	＋	－	Sand	3	U. pinnatifida community	0.919	0.421
＋	－	－	＋	＋	Sand	3	U. pinnatifida community	0.545	0.375
＋	－	－	＋	＋	Sand	3	U. pinnatifida community	0.938	0.352
－	－	－	－	－	Sand	0	Bare rock	0.359	0.25
－	－	－	＋	－	Sand	1	C. sinuosa community	0.361	0.296
＋	－	－	＋	＋	Sand	3	U. pinnatifida community	0.746	0.454
＋	－	－	＋	－	Sand	3	U. pinnatifida community	0.748	0.481
＋	－	－	－	＋	Sand	3	U. pinnatifida community	0.578	0.366
＋	－	－	＋	＋	Sand	3	U. pinnatifida community	0.768	0.352
＋	＋	－	＋	＋	Sand	6	Sargassum and U. pinnatifida community	1.156	0.449
＋	＋	－	＋	＋	Sand	6	Sargassum and U. pinnatifida community	1.14	0.472
＋	－	－	－	＋	Sand	3	U. pinnatifida community	0.854	0.449
＋	－	－	＋	－	Sand	3	U. pinnatifida community	0.633	0.472
＋	＋	－	＋	＋	Sand	6	Sargassum and U. pinnatifida community	0.596	0.343
＋	－	－	＋	－	Sand	3	U. pinnatifida community	0.492	0.449
＋	－	－	＋	－	Sand	3	U. pinnatifida community	0.593	0.472
－	－	－	＋	－	Sand	1	C. sinuosa community	0.428	0.5
＋	＋	－	＋	＋	Sand	6	Sargassum and U. pinnatifida community	0.828	0.444
＋	＋	－	＋	＋	Sand	6	Sargassum and U. pinnatifida community	0.868	0.481
＋	－	－	＋	－	Sand	3	U. pinnatifida community	1.049	0.523
－	－	－	＋	－	Sand	1	C. sinuosa community	0.489	0.486
＋	－	－	＋	－	Sand	3	U. pinnatifida community	0.66	0.454
＋	－	－	＋	＋	Cobble	3	U. pinnatifida community	1.148	0.472
－	－	－	＋	－	Cobble	1	C. sinuosa community	0.805	0.514
－	－	－	＋	－	Cobble	1	C. sinuosa community	1.094	0.444
－	－	－	＋	－	Cobble	1	C. sinuosa community	1.151	0.407
＋	－	－	＋	－	Cobble	3	U. pinnatifida community	0.625	0.407
－	－	－	＋	－	Cobble	1	C. sinuosa community	0.6	0.366
－	－	－	＋	－	Cobble	1	C. sinuosa community	0.407	0.421
－	－	－	＋	＋	Cobble	2	coralline red algae community	0.764	0.352
＋	＋	－	＋	－	Sand	6	Sargassum and U. pinnatifida community	0.897	0.477
＋	－	－	＋	－	Cobble	3	U. pinnatifida community	0.664	0.44
＋	－	－	＋	－	Cobble	3	U. pinnatifida community	0.958	0.509
－	－	－	＋	－	Cobble	1	C. sinuosa community	1.031	0.468
＋	－	－	＋	＋	Cobble	3	U. pinnatifida community	0.959	0.44
－	－	－	＋	－	Cobble	1	C. sinuosa community	0.924	0.491
－	－	－	＋	－	Cobble	1	C. sinuosa community	0.768	0.495
－	－	－	＋	－	Cobble	1	C. sinuosa community	1.055	0.486
－	－	－	＋	－	Cobble	1	C. sinuosa community	1.08	0.486
＋	－	－	＋	－	Cobble	3	U. pinnatifida community	0.918	0.472
＋	－	－	＋	－	Sand	3	U. pinnatifida community	0.676	0.315
＋	－	－	＋	－	Cobble	3	U. pinnatifida community	0.752	0.398
＋	－	－	＋	－	Sand	3	U. pinnatifida community	0.411	0.319
－	＋	－	－	－	Sand	5	Sargassum community	0.463	0.356
－	－	－	＋	－	Sand	1	C. sinuosa community	0.87	0.449
－	－	－	－	－	Cobble	0	Bare rock	0.575	0.477
－	－	－	＋	－	Cobble	1	C. sinuosa community	0.59	0.495
－	－	－	＋	－	Cobble	1	C. sinuosa community	0.731	0.454
－	－	－	－	－	Sand	0	Bare rock	0.42	0.44
－	＋	－	－	－	Sand	5	Sargassum community	0.264	0.324
－	－	－	＋	－	Cobble	1	C. sinuosa community	0.674	0.505
－	－	－	＋	－	Sand	1	C. sinuosa community	0.652	0.495
－	＋	－	＋	－	Sand	5	Sargassum community	0.962	0.537
－	－	－	－	－	Sand	0	Bare rock	0.721	0.431
－	－	－	－	－	Sand	0	Bare rock	0.674	0.384
－	－	－	＋	－	Sand	1	C. sinuosa community	0.945	0.495
－	－	－	－	－	Sand	0	Bare rock	0.532	0.296
－	－	－	－	－	Sand	0	Bare rock	0.483	0.352
－	－	－	－	－	Sand	0	Bare rock	0.749	0.509
－	－	－	＋	－	Cobble	1	C. sinuosa community	1.325	0.528
－	－	－	－	－	Cobble	0	Bare rock	0.797	0.481
－	－	－	－	－	Cobble	0	Bare rock	1.182	0.542
－	＋	＋	＋	－	Sand	5	Sargassum community	0.787	0.505
－	－	－	＋	－	Cobble	1	C. sinuosa community	0.981	0.491
－	－	－	－	－	Cobble	0	Bare rock	1.009	0.44
－	－	－	＋	－	Cobble	1	C. sinuosa community	0.997	0.477
－	－	－	－	－	Cobble	0	Bare rock	1.142	0.532
－	－	－	－	－	Cobble	0	Bare rock	0.831	0.546
－	－	－	＋	－	Cobble	1	C. sinuosa community	1.318	0.505
－	－	－	＋	－	Cobble	1	C. sinuosa community	0.882	0.532
－	－	－	－	－	Cobble	0	Bare rock	1.046	0.523
－	－	－	＋	－	Cobble	1	C. sinuosa community	1.117	0.523
－	－	－	＋	－	Cobble	1	C. sinuosa community	0.99	0.491
－	－	－	－	－	Cobble	0	Bare rock	0.769	0.472
－	－	－	－	－	Cobble	0	Bare rock	0.855	0.44
－	－	－	＋	－	Cobble	1	C. sinuosa community	1.2	0.589
－	－	－	－	－	Cobble	0	Bare rock	1.107	0.491
－	－	－	－	－	Cobble	0	Bare rock	0.958	0.519
－	－	－	＋	－	Cobble	1	C. sinuosa community	1.216	0.542
－	－	－	＋	－	Cobble	1	C. sinuosa community	1.236	0.509
－	－	－	＋	－	Cobble	1	C. sinuosa community	1.119	0.509
－	－	－	＋	－	Cobble	1	C. sinuosa community	0.926	0.486
－	－	－	＋	－	Cobble	1	C. sinuosa community	1.068	0.656
－	－	－	＋	－	Cobble	1	C. sinuosa community	1.194	0.537
－	－	－	＋	－	Cobble	1	C. sinuosa community	1.199	0.678
－	－	－	＋	－	Cobble	1	C. sinuosa community	1.048	0.639
－	－	－	＋	－	Cobble	1	C. sinuosa community	1.097	0.736
－	－	－	＋	－	Cobble	1	C. sinuosa community	0.723	0.594
－	－	－	＋	－	Cobble	1	C. sinuosa community	1.188	0.806
－	－	－	＋	－	Cobble	1	C. sinuosa community	1.075	0.778
－	－	－	＋	－	Cobble	1	C. sinuosa community	1.16	0.771
－	－	－	＋	－	Cobble	1	C. sinuosa community	0.936	0.711
－	－	－	＋	－	Cobble	1	C. sinuosa community	1.134	0.7
－	－	－	－	－	Cobble	0	Bare rock	1.115	0.514
－	－	－	＋	－	Cobble	1	C. sinuosa community	1.072	0.729
－	－	－	＋	－	Cobble	1	C. sinuosa community	0.698	0.563
－	－	－	＋	－	Cobble	1	C. sinuosa community	1.155	0.468
－	－	－	＋	－	Cobble	1	C. sinuosa community	0.919	0.421
－	－	－	＋	－	Cobble	1	C. sinuosa community	0.724	0.509
－	－	－	＋	－	Cobble	1	C. sinuosa community	0.755	0.495
－	－	－	－	－	Cobble	0	Bare rock	0.655	0.463
－	－	－	＋	－	Cobble	1	C. sinuosa community	1.022	0.495
－	－	－	－	－	Cobble	0	Bare rock	1.24	0.495
－	－	－	＋	－	Cobble	1	C. sinuosa community	1.117	0.486
－	－	－	＋	－	Cobble	1	C. sinuosa community	1.359	0.481
－	－	－	＋	－	Cobble	1	C. sinuosa community	0.869	0.384
－	－	－	＋	－	Cobble	1	C. sinuosa community	0.8	0.407
－	－	－	＋	－	Cobble	1	C. sinuosa community	0.942	0.444
－	－	－	＋	＋	Sand	2	coralline red algae community	0.556	0.426
＋	＋	－	－	－	Sand	6	Sargassum and U. pinnatifida community	0.498	0.218
＋	＋	－	－	－	Sand	6	Sargassum and U. pinnatifida community	0.259	0.204
＋	＋	－	－	－	Sand	6	Sargassum and U. pinnatifida community	0.236	0.241
＋	－	－	－	－	Sand	3	U. pinnatifida community	0.427	0.343
－	＋	－	－	－	Sand	5	Sargassum community	0.388	0.366
－	＋	－	＋	－	Sand	5	Sargassum community	0.485	0.37
＋	－	－	＋	－	Sand	3	U. pinnatifida community	0.401	0.417
－	＋	－	－	－	Sand	5	Sargassum community	0.373	0.463
＋	－	－	＋	－	Sand	3	U. pinnatifida community	0.845	0.333
－	－	－	＋	－	Sand	1	C. sinuosa community	0.878	0.454
－	－	－	＋	－	Sand	1	C. sinuosa community	0.909	0.574
－	－	－	＋	－	Sand	1	C. sinuosa community	0.584	0.509
－	－	－	＋	－	Sand	1	C. sinuosa community	0.856	0.505
－	－	－	＋	－	Sand	1	C. sinuosa community	0.755	0.454
－	＋	－	－	－	Sand	5	Sargassum community	0.597	0.491
－	－	－	－	＋	Sand	2	coralline red algae community	0.578	0.463
＋	－	－	－	－	Sand	3	U. pinnatifida community	0.332	0.389
＋	＋	－	＋	－	Sand	6	Sargassum and U. pinnatifida community	1.012	0.403
＋	＋	－	－	－	Sand	6	Sargassum and U. pinnatifida community	0.574	0.509
－	－	－	－	－	Sand	0	Bare rock	0.829	0.486
＋	＋	－	－	＋	Sand	6	Sargassum and U. pinnatifida community	0.837	0.25
－	－	－	－	－	Sand	0	Bare rock	0.349	0.403
－	＋	－	＋	－	Sand	5	Sargassum community	0.694	0.5
－	－	－	－	＋	Cobble	2	coralline red algae community	0.679	0.347
－	－	－	＋	－	Sand	1	C. sinuosa community	0.679	0.444
－	－	－	－	－	Sand	0	Bare rock	0.613	0.426
＋	＋	－	－	－	Sand	6	Sargassum and U. pinnatifida community	0.616	0.491
＋	－	－	＋	－	Cobble	3	U. pinnatifida community	1	0.495
－	－	－	＋	－	Cobble	1	C. sinuosa community	0.864	0.407
－	－	－	＋	－	Cobble	1	C. sinuosa community	1.191	0.565
－	－	－	＋	－	Cobble	1	C. sinuosa community	1.388	0.463
－	＋	－	＋	－	Sand	5	Sargassum community	0.343	0.495
－	＋	－	＋	－	Sand	5	Sargassum community	0.305	0.532
－	－	－	＋	－	Cobble	1	C. sinuosa community	0.745	0.421
－	－	－	＋	－	Cobble	1	C. sinuosa community	0.541	0.523
－	－	－	＋	－	Sand	1	C. sinuosa community	0.469	0.412
－	－	－	－	－	Cobble	0	Bare rock	0.534	0.495
－	－	－	＋	－	Cobble	1	C. sinuosa community	0.567	0.542
－	－	－	＋	－	Cobble	1	C. sinuosa community	0.243	0.407
＋	－	－	－	－	Sand	3	U. pinnatifida community	0.112	0.37
－	－	－	＋	－	Cobble	1	C. sinuosa community	0.651	0.528
－	－	－	＋	－	Cobble	1	C. sinuosa community	0.854	0.519
－	－	－	＋	－	Cobble	1	C. sinuosa community	0.984	0.5
－	－	－	＋	－	Cobble	1	C. sinuosa community	0.468	0.574
－	－	－	＋	－	Cobble	1	C. sinuosa community	1.075	0.491
－	＋	－	＋	－	Sand	5	Sargassum community	1.164	0.505
－	＋	－	＋	－	Sand	5	Sargassum community	0.487	0.468
－	＋	－	－	－	Sand	5	Sargassum community	0.462	0.472
－	－	－	－	－	Sand	0	Bare rock	0.336	0.468
＋	＋	－	－	－	Sand	6	Sargassum and U. pinnatifida community	0.213	0.38
－	＋	－	－	－	Sand	5	Sargassum community	0.559	0.394
＋	＋	－	－	－	Sand	6	Sargassum and U. pinnatifida community	0.527	0.389
－	＋	－	＋	－	Sand	5	Sargassum community	0.783	0.426
－	－	－	＋	－	Cobble	1	C. sinuosa community	1.043	0.56
－	－	－	＋	－	Cobble	1	C. sinuosa community	0.993	0.532
－	＋	－	＋	－	Cobble	5	Sargassum community	1.111	0.579
－	－	－	＋	－	Cobble	1	C. sinuosa community	0.934	0.532
－	－	－	＋	－	Cobble	1	C. sinuosa community	1.033	0.546
－	－	－	＋	－	Cobble	1	C. sinuosa community	1.222	0.569
－	＋	－	＋	－	Sand	5	Sargassum community	0.313	0.333
＋	＋	－	－	－	Sand	6	Sargassum and U. pinnatifida community	0.521	0.412
－	－	－	＋	－	Cobble	1	C. sinuosa community	0.847	0.528
＋	＋	－	＋	－	Sand	6	Sargassum and U. pinnatifida community	0.506	0.343
＋	＋	－	－	－	Sand	6	Sargassum and U. pinnatifida community	0.783	0.389
－	－	－	＋	－	Cobble	1	C. sinuosa community	0.953	0.597
－	－	－	＋	－	Cobble	1	C. sinuosa community	0.757	0.569
－	－	－	＋	－	Cobble	1	C. sinuosa community	0.799	0.551
＋	－	－	＋	－	Cobble	3	U. pinnatifida community	0.638	0.556
－	－	－	＋	－	Cobble	1	C. sinuosa community	1.105	0.588
－	＋	－	－	－	Cobble	5	Sargassum community	0.771	0.481
－	＋	－	＋	－	Cobble	5	Sargassum community	1.111	0.495
－	－	－	－	－	Cobble	0	Bare rock	1.029	0.528
－	－	－	－	－	Cobble	0	Bare rock	0.976	0.519
－	－	－	＋	－	Sand	1	C. sinuosa community	0.797	0.435
－	－	－	＋	－	Cobble	1	C. sinuosa community	1.069	0.472
－	－	－	＋	－	Cobble	1	C. sinuosa community	1.181	0.528
－	＋	－	＋	－	Sand	5	Sargassum community	0.57	0.463
－	＋	－	＋	－	Cobble	5	Sargassum community	0.946	0.579
－	－	－	＋	－	Cobble	1	C. sinuosa community	0.32	0.509
－	＋	－	＋	－	Cobble	5	Sargassum community	1.456	0.556
－	－	－	＋	－	Cobble	1	C. sinuosa community	0.887	0.546
－	－	－	＋	－	Cobble	1	C. sinuosa community	0.839	0.495
－	＋	－	＋	－	Cobble	5	Sargassum community	0.916	0.505
－	－	－	＋	－	Cobble	1	C. sinuosa community	0.978	0.546
＋	－	－	＋	－	Cobble	3	U. pinnatifida community	1.12	0.5
－	－	－	＋	－	Cobble	1	C. sinuosa community	0.714	0.523
－	－	－	＋	－	Cobble	1	C. sinuosa community	1.032	0.519
－	－	－	＋	－	Cobble	1	C. sinuosa community	1.175	0.528
－	－	－	＋	－	Cobble	1	C. sinuosa community	0.737	0.542
－	－	－	＋	－	Cobble	1	C. sinuosa community	1.167	0.678
－	－	－	＋	－	Cobble	1	C. sinuosa community	1.092	0.458
－	－	－	＋	－	Cobble	1	C. sinuosa community	0.61	0.472
－	－	－	＋	－	Cobble	1	C. sinuosa community	0.993	0.495
－	－	－	＋	－	Cobble	1	C. sinuosa community	1.117	0.519
－	－	－	＋	－	Cobble	1	C. sinuosa community	1.373	0.565
－	－	－	＋	－	Cobble	1	C. sinuosa community	0.979	0.509
－	－	－	＋	－	Cobble	1	C. sinuosa community	1.14	0.491
－	－	－	＋	－	Cobble	1	C. sinuosa community	1.197	0.639
－	－	－	＋	－	Cobble	1	C. sinuosa community	0.955	0.551
－	＋	－	＋	－	Cobble	5	Sargassum community	1.29	0.65
－	－	－	＋	－	Cobble	1	C. sinuosa community	1.147	0.528
－	－	－	＋	－	Cobble	1	C. sinuosa community	0.927	0.551
－	－	－	＋	－	Cobble	1	C. sinuosa community	1.033	0.45
－	－	－	＋	－	Cobble	1	C. sinuosa community	1.078	0.572
－	－	－	＋	－	Cobble	1	C. sinuosa community	1.029	0.572
－	－	－	＋	－	Cobble	1	C. sinuosa community	0.871	0.616
－	－	－	＋	－	Cobble	1	C. sinuosa community	1.34	0.606
－	－	－	＋	－	Cobble	1	C. sinuosa community	1.393	0.556
－	－	－	＋	－	Cobble	1	C. sinuosa community	1.001	0.5
－	－	－	＋	－	Cobble	1	C. sinuosa community	0.81	0.449
－	－	－	＋	－	Cobble	1	C. sinuosa community	1.216	0.616
－	－	－	＋	－	Cobble	1	C. sinuosa community	1.315	0.616
－	－	－	＋	－	Cobble	1	C. sinuosa community	1.063	0.5
－	－	－	＋	－	Cobble	1	C. sinuosa community	1.295	0.639
－	－	－	＋	－	Cobble	1	C. sinuosa community	1.032	0.62
－	－	－	＋	－	Cobble	1	C. sinuosa community	1.06	0.63
－	－	－	＋	－	Cobble	1	C. sinuosa community	0.974	0.597
－	－	－	－	－	Cobble	0	Bare rock	1.184	0.634
－	－	－	＋	－	Cobble	1	C. sinuosa community	1.112	0.653
－	－	－	＋	－	Cobble	1	C. sinuosa community	1.257	0.593
－	－	－	＋	－	Cobble	1	C. sinuosa community	0.785	0.597
－	－	－	＋	－	Cobble	1	C. sinuosa community	0.819	0.528
－	－	－	＋	－	Cobble	1	C. sinuosa community	0.881	0.653
－	－	－	＋	－	Cobble	1	C. sinuosa community	1.356	0.644
－	－	－	＋	－	Cobble	1	C. sinuosa community	1.368	0.574
－	－	－	＋	－	Cobble	1	C. sinuosa community	1.197	0.56
－	－	－	＋	－	Cobble	1	C. sinuosa community	1.274	0.628
－	－	－	＋	－	Sand	1	C. sinuosa community	1.399	0.56
－	－	－	＋	－	Sand	1	C. sinuosa community	1.007	0.634
－	－	－	＋	－	Sand	1	C. sinuosa community	1.14	0.588
－	－	－	＋	－	Sand	1	C. sinuosa community	1.239	0.606
－	－	－	－	－	Cobble	0	Bare rock	0.623	0.62
－	－	－	＋	－	Cobble	1	C. sinuosa community	1.085	0.616
－	－	－	＋	－	Cobble	1	C. sinuosa community	1.483	0.569
－	－	－	＋	－	Cobble	1	C. sinuosa community	1.204	0.616
－	－	－	＋	－	Cobble	1	C. sinuosa community	1.074	0.611
－	－	－	＋	－	Cobble	1	C. sinuosa community	1.016	0.537
－	－	－	＋	－	Cobble	1	C. sinuosa community	1.109	0.579
－	－	－	＋	－	Cobble	1	C. sinuosa community	0.971	0.551
－	－	－	＋	－	Cobble	1	C. sinuosa community	0.793	0.611
－	－	－	＋	－	Cobble	1	C. sinuosa community	1.262	0.606
－	－	－	＋	－	Cobble	1	C. sinuosa community	1.183	0.579
－	－	－	＋	－	Sand	1	C. sinuosa community	1.216	0.556
－	－	－	＋	－	Cobble	1	C. sinuosa community	1.245	0.606
－	＋	－	＋	－	Cobble	5	Sargassum community	0.93	0.569
－	－	－	＋	－	Cobble	1	C. sinuosa community	0.907	0.537
－	－	－	＋	－	Cobble	1	C. sinuosa community	1.082	0.495
－	＋	－	＋	－	Cobble	5	Sargassum community	1.012	0.481
－	－	－	＋	－	Cobble	1	C. sinuosa community	0.719	0.523
－	－	－	＋	－	Cobble	1	C. sinuosa community	0.919	0.528
－	－	－	－	－	Cobble	0	Bare rock	1.049	0.519
－	－	－	＋	－	Cobble	1	C. sinuosa community	0.852	0.519
－	－	－	＋	－	Cobble	1	C. sinuosa community	0.785	0.519
－	－	－	＋	－	Cobble	1	C. sinuosa community	0.869	0.514
－	－	－	＋	－	Cobble	1	C. sinuosa community	1.184	0.509
－	－	－	＋	－	Cobble	1	C. sinuosa community	0.759	0.495
－	－	－	＋	－	Cobble	1	C. sinuosa community	0.914	0.509
－	－	－	＋	－	Cobble	1	C. sinuosa community	0.798	0.505
－	－	－	＋	－	Cobble	1	C. sinuosa community	0.959	0.5
－	－	－	－	－	Cobble	0	Bare rock	0.899	0.519
－	－	－	＋	－	Cobble	1	C. sinuosa community	0.891	0.532
－	－	－	－	－	Cobble	0	Bare rock	0.663	0.509
－	－	－	－	－	Cobble	0	Bare rock	1.296	0.523
－	－	－	＋	－	Cobble	1	C. sinuosa community	0.89	0.537
－	－	－	－	－	Cobble	0	Bare rock	0.979	0.5
－	－	－	＋	－	Cobble	1	C. sinuosa community	0.962	0.542
－	－	－	＋	－	Cobble	1	C. sinuosa community	0.954	0.509
－	－	－	＋	－	Cobble	1	C. sinuosa community	1.163	0.486
－	－	－	＋	－	Cobble	1	C. sinuosa community	1.058	0.486
－	－	－	＋	－	Cobble	1	C. sinuosa community	1.128	0.519
－	－	－	＋	－	Cobble	1	C. sinuosa community	0.987	0.519
－	－	－	－	－	Cobble	0	Bare rock	1.033	0.551
－	－	－	－	－	Cobble	0	Bare rock	1.295	0.574
－	－	－	－	－	Cobble	0	Bare rock	1.372	0.537
－	－	－	－	－	Cobble	0	Bare rock	1.03	0.551
－	－	－	－	－	Cobble	0	Bare rock	1.006	0.546
－	－	－	－	－	Cobble	0	Bare rock	0.909	0.537
－	－	－	－	－	Cobble	0	Bare rock	1.108	0.542
－	－	－	－	－	Cobble	0	Bare rock	1.122	0.528
－	－	－	＋	－	Cobble	1	C. sinuosa community	0.888	0.602
－	－	－	＋	－	Cobble	1	C. sinuosa community	0.991	0.639
－	－	－	－	－	Cobble	0	Bare rock	0.918	0.606
－	－	－	＋	－	Cobble	1	C. sinuosa community	0.631	0.569
－	－	－	＋	－	Cobble	1	C. sinuosa community	0.813	0.546
－	－	－	－	－	Cobble	0	Bare rock	1.031	0.556
－	－	－	＋	－	Cobble	1	C. sinuosa community	1.19	0.593
－	－	－	＋	－	Cobble	1	C. sinuosa community	0.631	0.569
－	－	－	＋	－	Cobble	1	C. sinuosa community	1.214	0.56
－	－	－	＋	－	Cobble	1	C. sinuosa community	0.934	0.532
＋	－	－	＋	－	Cobble	3	U. pinnatifida community	1.258	0.583
－	－	－	＋	－	Cobble	1	C. sinuosa community	0.817	0.597
－	－	－	－	－	Cobble	0	Bare rock	0.746	0.602
－	－	－	＋	－	Cobble	1	C. sinuosa community	1.039	0.556
－	－	－	＋	－	Sand	1	C. sinuosa community	0.903	0.509
－	－	－	－	－	Cobble	0	Bare rock	0.723	0.574
－	－	－	＋	－	Sand	1	C. sinuosa community	1.007	0.528
－	－	－	－	－	Cobble	0	Bare rock	0.909	0.546
－	－	－	＋	－	Cobble	1	C. sinuosa community	1.083	0.532
－	－	－	＋	－	Cobble	1	C. sinuosa community	1.11	0.574
－	－	－	＋	－	Cobble	1	C. sinuosa community	0.877	0.519
－	－	－	＋	－	Cobble	1	C. sinuosa community	0.922	0.593
－	－	－	－	－	Cobble	0	Bare rock	0.774	0.528
－	－	－	＋	－	Cobble	1	C. sinuosa community	1.076	0.551
－	－	－	－	－	Cobble	0	Bare rock	0.958	0.5
－	－	－	＋	－	Cobble	1	C. sinuosa community	0.452	0.509
－	－	－	＋	－	Cobble	1	C. sinuosa community	1.185	0.537
－	－	－	－	－	Cobble	0	Bare rock	0.836	0.528
－	－	－	＋	－	Cobble	1	C. sinuosa community	1.125	0.514
－	－	－	＋	－	Cobble	1	C. sinuosa community	0.644	0.472
－	－	－	－	－	Sand	0	Bare rock	0.73	0.556
－	－	－	－	－	Cobble	0	Bare rock	0.675	0.517
＋	＋	－	＋	－	Sand	6	Sargassum and U. pinnatifida community	0.614	0.511
－	＋	－	－	－	Sand	5	Sargassum community	0.234	0.493
＋	－	－	＋	＋	Sand	3	U. pinnatifida community	0.765	0.589
＋	＋	－	＋	＋	Sand	6	Sargassum and U. pinnatifida community	0.748	0.45
－	－	－	－	－	Sand	0	Bare rock	0.7	0.606
－	－	－	＋	－	Sand	1	C. sinuosa community	1.036	0.528
－	－	－	＋	－	Cobble	1	C. sinuosa community	1.104	0.523
－	－	－	＋	－	Cobble	1	C. sinuosa community	1.001	0.569
－	－	－	＋	－	Cobble	1	C. sinuosa community	1.209	0.528
－	－	－	＋	－	Cobble	1	C. sinuosa community	0.973	0.556
－	－	－	－	－	Cobble	0	Bare rock	1.222	0.537
－	－	－	－	－	Cobble	0	Bare rock	0.874	0.532
－	－	－	＋	－	Cobble	1	C. sinuosa community	0.919	0.556
－	－	－	－	－	Cobble	0	Bare rock	0.819	0.542
＋	＋	－	－	－	Cobble	6	Sargassum and U. pinnatifida community	1.193	0.542
－	－	－	＋	－	Cobble	1	C. sinuosa community	0.867	0.528
－	－	－	＋	－	Cobble	1	C. sinuosa community	0.971	0.505
＋	＋	－	－	－	Sand	6	Sargassum and U. pinnatifida community	0.672	0.517
＋	＋	－	＋	－	Sand	6	Sargassum and U. pinnatifida community	0.653	0.533
－	－	－	－	－	Sand	0	C. sinuosa community	0.541	0.6
＋	＋	－	＋	－	Sand	6	Sargassum and U. pinnatifida community	0.5	0.478
＋	＋	－	＋	－	Sand	6	Sargassum and U. pinnatifida community	0.64	0.45
＋	＋	－	＋	－	Sand	6	Sargassum and U. pinnatifida community	0.681	0.5
＋	＋	－	－	＋	Sand	6	Sargassum and U. pinnatifida community	0.516	0.506
＋	＋	－	－	＋	Sand	6	Sargassum and U. pinnatifida community	0.564	0.433
－	－	－	＋	－	Sand	1	C. sinuosa community	0.543	0.533
－	－	－	＋	－	Sand	1	C. sinuosa community	0.493	0.539
＋	－	－	－	－	Sand	3	U. pinnatifida community	0.601	0.506
＋	＋	－	－	－	Sand	6	Sargassum and U. pinnatifida community	0.446	0.522
＋	＋	－	－	＋	Sand	6	Sargassum and U. pinnatifida community	0.405	0.456
＋	＋	－	＋	＋	Sand	6	Sargassum and U. pinnatifida community	0.558	0.511
－	－	－	＋	－	Sand	1	C. sinuosa community	0.667	0.572
－	＋	－	－	－	Sand	5	Sargassum community	0.655	0.494
＋	＋	－	＋	－	Sand	6	Sargassum and U. pinnatifida community	0.435	0.494
－	－	－	＋	－	Sand	1	C. sinuosa community	0.816	0.5
－	－	－	＋	－	Sand	1	C. sinuosa community	1.187	0.505
－	－	－	＋	－	Sand	1	C. sinuosa community	1.295	0.505
－	－	－	＋	－	Cobble	1	C. sinuosa community	1.116	0.574
－	－	－	＋	－	Sand	1	C. sinuosa community	0.914	0.514
＋	－	－	－	－	Sand	3	U. pinnatifida community	0.8	0.481
－	－	－	＋	－	Cobble	1	C. sinuosa community	1.283	0.546
－	－	－	＋	－	Cobble	1	C. sinuosa community	1.243	0.597
－	－	－	＋	－	Sand	1	C. sinuosa community	1.062	0.514
－	－	－	＋	－	Sand	1	C. sinuosa community	0.937	0.472
－	－	－	＋	－	Sand	1	C. sinuosa community	0.841	0.477
－	－	－	＋	－	Sand	1	C. sinuosa community	0.526	0.55
－	－	－	＋	－	Sand	1	C. sinuosa community	0.877	0.481
＋	＋	－	－	－	Sand	6	Sargassum and U. pinnatifida community	0.461	0.478
－	＋	－	－	－	Sand	5	Sargassum community	0.281	0.506
＋	＋	－	－	－	Sand	6	Sargassum and U. pinnatifida community	0.981	0.491
－	－	－	＋	－	Sand	1	C. sinuosa community	0.325	0.611
＋	＋	－	＋	－	Sand	6	Sargassum and U. pinnatifida community	0.726	0.505
－	－	－	＋	－	Sand	1	C. sinuosa community	0.648	0.491
－	－	－	＋	－	Sand	1	C. sinuosa community	0.638	0.495
－	－	－	＋	－	Sand	1	C. sinuosa community	0.68	0.495
－	－	－	＋	－	Sand	1	C. sinuosa community	0.508	0.486
－	－	－	＋	－	Sand	1	C. sinuosa community	0.867	0.486
－	－	－	＋	－	Sand	1	C. sinuosa community	0.584	0.505
＋	＋	－	－	－	Sand	6	Sargassum and U. pinnatifida community	1.102	0.519
－	－	－	＋	－	Cobble	1	C. sinuosa community	1.091	0.505
－	－	－	＋	－	Cobble	1	C. sinuosa community	1.001	0.477
＋	－	－	＋	－	Cobble	3	U. pinnatifida community	1.075	0.454
－	－	－	＋	－	Sand	1	C. sinuosa community	0.918	0.519
－	－	－	＋	－	Cobble	1	C. sinuosa community	1.01	0.528
－	－	－	＋	－	Cobble	1	C. sinuosa community	0.861	0.532
－	－	－	＋	－	Cobble	1	C. sinuosa community	0.875	0.491
－	－	－	＋	－	Cobble	1	C. sinuosa community	0.892	0.523
－	－	－	＋	－	Cobble	1	C. sinuosa community	0.845	0.481
－	－	－	＋	－	Cobble	1	C. sinuosa community	0.864	0.407
－	－	－	＋	－	Cobble	1	C. sinuosa community	0.736	0.505
－	－	－	＋	－	Cobble	1	C. sinuosa community	0.831	0.514
－	－	－	＋	－	Cobble	1	C. sinuosa community	1.105	0.546
－	－	－	＋	－	Cobble	1	C. sinuosa community	1.217	0.523
－	－	－	＋	－	Cobble	1	C. sinuosa community	1.162	0.491
－	－	－	＋	－	Sand	1	C. sinuosa community	0.935	0.509
－	－	－	＋	－	Cobble	1	C. sinuosa community	1.1	0.542
－	－	－	＋	－	Cobble	1	C. sinuosa community	0.904	0.569
＋	－	－	＋	－	Cobble	3	U. pinnatifida community	1.405	0.593
＋	＋	－	＋	－	Sand	6	Sargassum and U. pinnatifida community	1.363	0.556
－	－	－	＋	－	Sand	1	C. sinuosa community	0.789	0.495
＋	－	－	＋	－	Sand	3	U. pinnatifida community	1.079	0.505
－	－	－	＋	－	Sand	1	C. sinuosa community	0.938	0.551
－	－	－	＋	－	Sand	1	C. sinuosa community	0.995	0.491
＋	－	－	＋	－	Sand	3	U. pinnatifida community	0.716	0.472
＋	－	－	＋	－	Sand	3	U. pinnatifida community	1.043	0.486
＋	－	－	＋	－	Sand	3	U. pinnatifida community	0.438	0.578
＋	－	－	＋	－	Sand	3	U. pinnatifida community	0.409	0.463
＋	－	－	＋	－	Sand	3	U. pinnatifida community	0.817	0.514
＋	－	－	＋	－	Sand	3	U. pinnatifida community	0.959	0.505
＋	＋	－	＋	＋	Sand	6	Sargassum and U. pinnatifida community	0.482	0.589
＋	－	－	＋	－	Sand	3	U. pinnatifida community	0.73	0.491
＋	－	－	－	－	Sand	3	U. pinnatifida community	0.598	0.572
＋	－	－	＋	－	Sand	3	U. pinnatifida community	0.942	0.537
＋	＋	－	＋	＋	Sand	6	Sargassum and U. pinnatifida community	1.041	0.551
＋	＋	＋	＋	－	Sand	6	Sargassum and U. pinnatifida community	0.916	0.486
＋	＋	－	＋	－	Sand	6	Sargassum and U. pinnatifida community	0.868	0.491
＋	－	－	＋	－	Sand	3	U. pinnatifida community	0.92	0.505
＋	－	－	＋	－	Sand	3	U. pinnatifida community	0.769	0.468
－	－	－	＋	－	Sand	1	C. sinuosa community	0.771	0.509
＋	－	－	＋	－	Sand	3	U. pinnatifida community	0.748	0.5
＋	－	－	＋	－	Sand	3	U. pinnatifida community	0.657	0.505
－	－	－	＋	－	Sand	1	C. sinuosa community	0.81	0.495
－	－	－	－	－	Sand	0	Bare rock	0.629	0.5
－	－	－	＋	－	Sand	1	C. sinuosa community	0.561	0.491
－	－	－	＋	－	Sand	1	C. sinuosa community	0.457	0.491
＋	＋	－	＋	＋	Sand	6	Sargassum and U. pinnatifida community	0.644	0.491
＋	－	－	＋	＋	Sand	3	U. pinnatifida community	0.654	0.491
＋	＋	－	＋	＋	Sand	6	Sargassum and U. pinnatifida community	0.69	0.435
－	－	－	＋	－	Sand	1	C. sinuosa community	0.729	0.5
－	－	－	＋	－	Sand	1	C. sinuosa community	0.779	0.486
＋	＋	－	＋	＋	Sand	6	Sargassum and U. pinnatifida community	0.974	0.431
＋	－	－	＋	－	Sand	3	U. pinnatifida community	0.933	0.477
－	－	－	＋	－	Sand	1	C. sinuosa community	0.771	0.463
－	－	－	＋	－	Cobble	1	C. sinuosa community	0.779	0.458
－	－	－	＋	－	Cobble	1	C. sinuosa community	0.627	0.486
＋	－	－	＋	－	Sand	3	U. pinnatifida community	0.741	0.509
－	－	－	＋	－	Sand	1	C. sinuosa community	1.07	0.537
＋	－	－	＋	－	Cobble	3	U. pinnatifida community	1.109	0.495
－	－	－	＋	－	Cobble	1	C. sinuosa community	0.856	0.477
－	－	－	＋	－	Cobble	1	C. sinuosa community	0.789	0.468
－	－	－	＋	－	Cobble	1	C. sinuosa community	1.187	0.472
－	－	－	＋	－	Cobble	1	C. sinuosa community	0.728	0.486
＋	－	－	＋	－	Sand	3	U. pinnatifida community	0.768	0.403
－	－	－	＋	－	Sand	1	C. sinuosa community	0.952	0.431
－	－	－	＋	－	Cobble	1	C. sinuosa community	0.809	0.486
－	－	－	＋	－	Cobble	1	C. sinuosa community	0.652	0.449
－	－	－	＋	－	Cobble	1	C. sinuosa community	0.989	0.486
－	－	－	＋	－	Cobble	1	C. sinuosa community	0.981	0.477
－	－	－	＋	－	Cobble	1	C. sinuosa community	0.628	0.491
－	－	－	＋	－	Cobble	1	C. sinuosa community	0.722	0.486
＋	－	－	＋	－	Cobble	3	U. pinnatifida community	0.756	0.505
－	－	－	＋	－	Cobble	1	C. sinuosa community	0.765	0.5
－	－	－	＋	－	Cobble	1	C. sinuosa community	0.921	0.472
＋	＋	－	＋	－	Sand	6	Sargassum and U. pinnatifida community	0.866	0.468
－	－	－	＋	－	Sand	1	C. sinuosa community	0.517	0.435
＋	－	－	＋	－	Sand	3	U. pinnatifida community	0.709	0.352
＋	－	－	＋	－	Sand	3	U. pinnatifida community	0.616	0.37
－	－	－	＋	－	Sand	1	C. sinuosa community	0.579	0.472
－	－	－	＋	－	Sand	1	C. sinuosa community	0.885	0.486
－	－	－	＋	－	Sand	1	C. sinuosa community	0.657	0.435
＋	＋	＋	＋	＋	Sand	6	Sargassum and U. pinnatifida community	1.079	0.5
－	－	－	＋	－	Cobble	1	C. sinuosa community	0.909	0.519
－	－	－	＋	－	Cobble	1	C. sinuosa community	1.127	0.542
－	－	－	＋	－	Cobble	1	C. sinuosa community	0.812	0.574
－	－	－	＋	－	Sand	1	C. sinuosa community	0.729	0.556
－	－	－	＋	－	Cobble	1	C. sinuosa community	0.656	0.546
＋	＋	－	＋	－	Sand	6	Sargassum and U. pinnatifida community	0.942	0.588
－	－	－	＋	－	Cobble	1	C. sinuosa community	0.716	0.56
－	－	－	＋	－	Cobble	1	C. sinuosa community	0.878	0.56
＋	－	－	＋	－	Sand	3	U. pinnatifida community	0.835	0.495
＋	＋	－	＋	＋	Sand	6	Sargassum and U. pinnatifida community	0.93	0.583
－	－	－	＋	－	Sand	1	C. sinuosa community	0.574	0.56
＋	－	－	＋	－	Sand	3	U. pinnatifida community	0.483	0.435
－	－	－	＋	＋	Sand	2	coralline red algae community	0.823	0.569
＋	－	－	＋	＋	Sand	3	U. pinnatifida community	0.697	0.556
－	－	－	＋	－	Sand	1	C. sinuosa community	0.81	0.389
－	－	－	＋	＋	Sand	2	coralline red algae community	0.971	0.565
－	－	－	＋	－	Sand	1	C. sinuosa community	0.741	0.458
－	－	－	＋	－	Sand	1	C. sinuosa community	0.68	0.574
＋	－	－	＋	－	Sand	3	U. pinnatifida community	0.931	0.565
－	－	－	＋	－	Sand	1	C. sinuosa community	0.557	0.556
＋	－	－	＋	－	Sand	3	U. pinnatifida community	0.96	0.486
＋	－	－	＋	－	Sand	3	U. pinnatifida community	0.739	0.565
＋	－	－	＋	－	Sand	3	U. pinnatifida community	1.03	0.569
＋	＋	＋	＋	＋	Sand	6	Sargassum and U. pinnatifida community	1.158	0.574
＋	＋	＋	＋	－	Sand	6	Sargassum and U. pinnatifida community	1.179	0.569
＋	＋	－	＋	＋	Sand	6	Sargassum and U. pinnatifida community	1.138	0.509
－	－	－	＋	－	Sand	1	C. sinuosa community	1.079	0.551
－	－	－	＋	－	Sand	1	C. sinuosa community	1.247	0.542
＋	＋	＋	＋	＋	Sand	6	Sargassum and U. pinnatifida community	1.098	0.481
＋	＋	－	＋	＋	Sand	6	Sargassum and U. pinnatifida community	1.11	0.542
＋	－	－	＋	－	Sand	3	U. pinnatifida community	0.886	0.551
＋	－	－	＋	－	Sand	3	U. pinnatifida community	0.896	0.537
＋	－	－	＋	－	Sand	3	U. pinnatifida community	0.816	0.546
＋	＋	－	＋	＋	Sand	6	Sargassum and U. pinnatifida community	1.048	0.546
＋	－	－	＋	－	Sand	3	U. pinnatifida community	0.69	0.588
＋	＋	＋	＋	＋	Sand	6	Sargassum and U. pinnatifida community	0.609	0.56
＋	＋	－	＋	＋	Sand	6	Sargassum and U. pinnatifida community	1.263	0.546
＋	－	－	＋	－	Sand	3	U. pinnatifida community	0.818	0.551
＋	＋	－	＋	＋	Sand	6	Sargassum and U. pinnatifida community	0.869	0.579
＋	－	＋	＋	＋	Sand	4	S. horneri community	0.69	0.542
＋	＋	－	＋	＋	Sand	6	Sargassum and U. pinnatifida community	1.194	0.569
＋	＋	－	＋	＋	Sand	6	Sargassum and U. pinnatifida community	0.917	0.514
＋	－	－	－	－	Sand	3	U. pinnatifida community	0.893	0.481
＋	＋	－	－	－	Sand	6	Sargassum and U. pinnatifida community	0.568	0.495
＋	＋	－	－	－	Sand	6	Sargassum and U. pinnatifida community	0.54	0.486
＋	＋	－	－	－	Sand	6	Sargassum and U. pinnatifida community	0.816	0.468
＋	＋	－	＋	＋	Sand	6	Sargassum and U. pinnatifida community	1.204	0.565
＋	＋	－	＋	－	Sand	6	Sargassum and U. pinnatifida community	0.912	0.597
＋	＋	－	＋	＋	Sand	6	Sargassum and U. pinnatifida community	1.065	0.602
＋	＋	－	＋	－	Sand	6	Sargassum and U. pinnatifida community	0.955	0.551
＋	－	－	＋	－	Sand	3	U. pinnatifida community	1.039	0.579
＋	＋	－	＋	＋	Sand	6	Sargassum and U. pinnatifida community	1.048	0.546
－	－	－	＋	－	Sand	1	C. sinuosa community	0.916	0.551
＋	－	－	＋	－	Sand	3	U. pinnatifida community	0.71	0.583
＋	＋	－	＋	＋	Sand	6	Sargassum and U. pinnatifida community	1.313	0.579
＋	＋	＋	＋	＋	Sand	6	Sargassum and U. pinnatifida community	1.051	0.514
＋	－	＋	＋	－	Sand	4	S. horneri community	1.284	0.574
＋	＋	－	＋	＋	Sand	6	Sargassum and U. pinnatifida community	1.319	0.574
＋	＋	－	＋	－	Sand	6	Sargassum and U. pinnatifida community	0.875	0.611
＋	＋	－	＋	＋	Sand	6	Sargassum and U. pinnatifida community	1.068	0.602
＋	＋	＋	＋	＋	Sand	6	Sargassum and U. pinnatifida community	0.995	0.597
＋	－	－	＋	－	Sand	3	U. pinnatifida community	0.891	0.583
＋	－	＋	＋	－	Sand	4	S. horneri community	0.444	0.583
＋	－	＋	＋	－	Sand	4	S. horneri community	0.807	0.583
＋	－	－	＋	－	Sand	3	U. pinnatifida community	0.605	0.542
＋	－	－	＋	－	Sand	3	U. pinnatifida community	0.989	0.509
＋	－	＋	＋	－	Sand	4	S. horneri community	0.836	0.593
＋	＋	－	＋	－	Sand	6	Sargassum and U. pinnatifida community	1.101	0.449
－	－	－	＋	－	Sand	1	C. sinuosa community	0.794	0.509
＋	＋	－	＋	＋	Sand	6	Sargassum and U. pinnatifida community	1.13	0.491
＋	＋	－	＋	＋	Sand	6	Sargassum and U. pinnatifida community	1.016	0.537
＋	－	－	＋	－	Sand	3	U. pinnatifida community	0.755	0.519
＋	－	－	＋	－	Sand	3	U. pinnatifida community	0.805	0.472
－	－	－	＋	－	Sand	1	C. sinuosa community	0.78	0.477
－	－	－	＋	－	Sand	1	C. sinuosa community	0.596	0.495
＋	－	－	＋	－	Sand	3	U. pinnatifida community	1.132	0.454
＋	－	－	＋	－	Sand	3	U. pinnatifida community	0.77	0.472
＋	＋	－	＋	＋	Sand	6	Sargassum and U. pinnatifida community	1.181	0.546
＋	－	＋	＋	－	Sand	4	S. horneri community	0.798	0.542
＋	＋	＋	＋	＋	Sand	6	Sargassum and U. pinnatifida community	1.296	0.565
＋	－	－	＋	－	Sand	3	U. pinnatifida community	0.602	0.519
＋	－	－	＋	＋	Sand	3	U. pinnatifida community	0.844	0.569
＋	＋	－	＋	＋	Sand	6	Sargassum and U. pinnatifida community	1.076	0.486
＋	－	＋	＋	－	Sand	4	S. horneri community	0.442	0.477
＋	＋	－	＋	－	Sand	6	Sargassum and U. pinnatifida community	0.617	0.468
＋	＋	－	＋	－	Sand	6	Sargassum and U. pinnatifida community	0.537	0.463
＋	＋	－	＋	－	Sand	6	Sargassum and U. pinnatifida community	0.763	0.495
＋	－	－	＋	－	Sand	3	U. pinnatifida community	1.066	0.606
＋	＋	－	＋	－	Sand	6	Sargassum and U. pinnatifida community	1.228	0.505
＋	＋	－	＋	－	Sand	6	Sargassum and U. pinnatifida community	0.852	0.565
＋	－	－	＋	－	Sand	3	U. pinnatifida community	0.855	0.588
＋	－	－	＋	－	Sand	3	U. pinnatifida community	0.833	0.597
－	－	－	＋	－	Sand	1	C. sinuosa community	0.806	0.56
＋	＋	－	＋	－	Sand	6	Sargassum and U. pinnatifida community	1.035	0.597
－	－	－	＋	－	Sand	1	C. sinuosa community	1.199	0.597
＋	＋	－	＋	－	Sand	6	Sargassum and U. pinnatifida community	0.653	0.597
＋	＋	－	＋	＋	Sand	6	Sargassum and U. pinnatifida community	1.031	0.546
＋	＋	－	＋	＋	Sand	6	Sargassum and U. pinnatifida community	1.08	0.537
＋	＋	－	＋	＋	Sand	6	Sargassum and U. pinnatifida community	1.214	0.556
＋	＋	－	＋	＋	Sand	6	Sargassum and U. pinnatifida community	1.356	0.551
＋	＋	－	＋	＋	Sand	6	Sargassum and U. pinnatifida community	1.365	0.481
＋	－	－	＋	－	Sand	3	U. pinnatifida community	0.641	0.519
＋	＋	－	＋	－	Sand	6	Sargassum and U. pinnatifida community	0.516	0.463
＋	－	－	＋	－	Sand	3	U. pinnatifida community	0.446	0.519
＋	－	－	＋	－	Sand	3	U. pinnatifida community	0.864	0.505
＋	＋	－	＋	－	Sand	6	Sargassum and U. pinnatifida community	1.026	0.597
＋	＋	－	＋	－	Sand	6	Sargassum and U. pinnatifida community	1.011	0.579
＋	＋	－	＋	＋	Sand	6	Sargassum and U. pinnatifida community	0.953	0.588
＋	－	－	＋	－	Sand	3	U. pinnatifida community	0.945	0.597
＋	＋	－	＋	＋	Sand	6	Sargassum and U. pinnatifida community	1.018	0.56
＋	＋	－	＋	－	Sand	6	Sargassum and U. pinnatifida community	0.929	0.532
＋	－	－	＋	－	Sand	3	U. pinnatifida community	0.681	0.56
＋	＋	－	＋	＋	Sand	6	Sargassum and U. pinnatifida community	0.835	0.565
＋	＋	－	＋	＋	Sand	6	Sargassum and U. pinnatifida community	1.163	0.528
－	－	－	＋	－	Sand	1	C. sinuosa community	0.526	0.56
－	－	－	＋	－	Sand	1	C. sinuosa community	0.647	0.551
＋	－	－	＋	－	Sand	3	U. pinnatifida community	0.714	0.528
＋	－	－	＋	－	Sand	3	U. pinnatifida community	0.939	0.486
＋	＋	－	＋	＋	Sand	6	Sargassum and U. pinnatifida community	0.794	0.505
＋	＋	－	＋	＋	Sand	6	Sargassum and U. pinnatifida community	0.836	0.514
＋	－	－	＋	－	Sand	3	U. pinnatifida community	0.801	0.514
－	－	－	＋	－	Cobble	1	C. sinuosa community	0.689	0.486
－	－	－	＋	－	Cobble	1	C. sinuosa community	0.899	0.472
＋	－	－	＋	－	Sand	3	U. pinnatifida community	0.93	0.528
＋	－	－	＋	－	Sand	3	U. pinnatifida community	0.616	0.556
－	－	－	＋	－	Sand	1	C. sinuosa community	0.73	0.579
－	＋	－	＋	－	Cobble	5	Sargassum community	1.263	0.574
＋	－	－	＋	－	Sand	3	U. pinnatifida community	0.861	0.606
－	－	－	＋	－	Sand	1	C. sinuosa community	0.765	0.579
－	－	－	＋	－	Sand	1	C. sinuosa community	0.797	0.551
－	－	－	＋	－	Cobble	1	C. sinuosa community	0.691	0.542
＋	＋	－	＋	＋	Cobble	6	Sargassum and U. pinnatifida community	0.969	0.486
－	－	－	＋	－	Cobble	1	C. sinuosa community	1.104	0.491
－	－	－	＋	－	Cobble	1	C. sinuosa community	0.893	0.523
－	－	－	＋	－	Cobble	1	C. sinuosa community	1.141	0.5
－	－	－	＋	－	Cobble	1	C. sinuosa community	0.901	0.546
－	－	－	＋	－	Cobble	1	C. sinuosa community	0.556	0.5
－	－	－	＋	－	Cobble	1	C. sinuosa community	0.842	0.519
－	－	－	＋	－	Cobble	1	C. sinuosa community	0.733	0.519
－	－	－	＋	－	Cobble	1	C. sinuosa community	0.538	0.519
－	＋	－	＋	－	Cobble	5	Sargassum community	1.164	0.523
－	－	－	＋	－	Cobble	1	C. sinuosa community	0.569	0.509
＋	－	－	＋	－	Cobble	3	U. pinnatifida community	1.113	0.495
－	－	－	＋	－	Cobble	1	C. sinuosa community	0.667	0.486
－	－	－	＋	－	Cobble	1	C. sinuosa community	0.847	0.491
－	－	－	＋	－	Cobble	1	C. sinuosa community	0.972	0.537
－	－	－	＋	－	Cobble	1	C. sinuosa community	0.902	0.495
－	－	－	＋	－	Cobble	1	C. sinuosa community	0.973	0.565
＋	－	－	＋	－	Cobble	3	U. pinnatifida community	1.036	0.56
－	－	－	＋	－	Cobble	1	C. sinuosa community	0.579	0.495
－	－	－	＋	－	Cobble	1	C. sinuosa community	1.356	0.569
－	－	－	＋	－	Cobble	1	C. sinuosa community	0.643	0.509
－	－	－	＋	－	Cobble	1	C. sinuosa community	0.932	0.505
－	－	－	＋	－	Cobble	1	C. sinuosa community	0.798	0.523
－	－	－	＋	－	Cobble	1	C. sinuosa community	0.776	0.505
－	－	－	＋	－	Cobble	1	C. sinuosa community	1.164	0.551
－	－	－	＋	－	Cobble	1	C. sinuosa community	1.065	0.551
－	－	－	＋	－	Cobble	1	C. sinuosa community	0.65	0.514
－	－	－	＋	－	Cobble	1	C. sinuosa community	0.565	0.528
＋	＋	－	＋	＋	Sand	6	Sargassum and U. pinnatifida community	1.1	0.556
－	－	－	＋	－	Sand	1	C. sinuosa community	0.704	0.542
＋	＋	－	＋	－	Sand	6	Sargassum and U. pinnatifida community	0.991	0.56
－	－	－	＋	－	Cobble	1	C. sinuosa community	0.957	0.537
－	－	－	＋	－	Cobble	1	C. sinuosa community	1.002	0.528
－	－	－	＋	－	Cobble	1	C. sinuosa community	1.23	0.5
＋	－	－	＋	－	Cobble	3	U. pinnatifida community	1.207	0.514
－	－	－	＋	－	Cobble	1	C. sinuosa community	1.092	0.546
－	－	－	＋	－	Cobble	1	C. sinuosa community	0.979	0.537
－	－	－	＋	－	Cobble	1	C. sinuosa community	1.059	0.477
－	－	－	＋	－	Cobble	1	C. sinuosa community	0.906	0.523
＋	＋	－	＋	＋	Sand	6	Sargassum and U. pinnatifida community	1.485	0.574
－	－	－	＋	－	Sand	1	C. sinuosa community	0.585	0.546
－	－	－	＋	－	Cobble	1	C. sinuosa community	1.27	0.574
－	－	－	＋	－	Cobble	1	C. sinuosa community	1.084	0.551
－	－	－	＋	－	Sand	1	C. sinuosa community	1.199	0.593
－	－	－	＋	－	Cobble	1	C. sinuosa community	1.035	0.514
－	－	－	＋	－	Cobble	1	C. sinuosa community	0.968	0.602
－	－	－	＋	－	Cobble	1	C. sinuosa community	1.081	0.532
－	－	－	＋	－	Cobble	1	C. sinuosa community	0.956	0.477
－	－	－	＋	－	Cobble	1	C. sinuosa community	1.019	0.597
－	－	－	＋	－	Cobble	1	C. sinuosa community	1.089	0.574
－	－	－	＋	－	Cobble	1	C. sinuosa community	0.84	0.602
－	－	－	＋	－	Cobble	1	C. sinuosa community	1.078	0.574
＋	－	－	＋	－	Cobble	3	U. pinnatifida community	0.993	0.565
－	－	－	＋	－	Cobble	1	C. sinuosa community	1.048	0.56
－	－	－	＋	－	Cobble	1	C. sinuosa community	1.279	0.528
－	－	－	＋	－	Cobble	1	C. sinuosa community	1.046	0.532
－	－	－	＋	－	Cobble	1	C. sinuosa community	0.892	0.565
－	－	－	＋	－	Cobble	1	C. sinuosa community	1.2	0.519
－	－	－	＋	－	Cobble	1	C. sinuosa community	0.93	0.574
＋	－	－	＋	－	Cobble	3	U. pinnatifida community	0.94	0.583
－	－	－	＋	－	Cobble	1	C. sinuosa community	1.35	0.556
－	－	－	－	－	Cobble	0	Bare rock	0.684	0.569
－	－	－	＋	－	Cobble	1	C. sinuosa community	1.122	0.523
－	－	－	＋	－	Cobble	1	C. sinuosa community	1.136	0.528
－	－	－	＋	－	Sand	1	C. sinuosa community	0.67	0.491
－	－	－	＋	－	Sand	1	C. sinuosa community	0.646	0.463
－	－	－	＋	－	Sand	1	C. sinuosa community	0.503	0.491
－	－	－	－	－	Sand	0	Bare rock	0.465	0.449
－	－	－	－	－	Sand	0	Bare rock	0.412	0.458
－	－	－	＋	－	Sand	1	C. sinuosa community	0.655	0.477
－	－	－	＋	－	Sand	1	C. sinuosa community	0.706	0.468
－	－	－	－	－	Sand	0	Bare rock	0.743	0.454
－	－	－	－	－	Sand	0	Bare rock	0.466	0.454
－	－	－	＋	－	Cobble	1	C. sinuosa community	0.797	0.509
－	－	－	＋	－	Cobble	1	C. sinuosa community	0.857	0.477
－	－	－	＋	－	Sand	1	C. sinuosa community	0.962	0.546
－	－	－	＋	－	Sand	1	C. sinuosa community	0.86	0.505
－	－	－	－	－	Sand	0	Bare rock	1.013	0.528
－	－	－	＋	－	Sand	1	C. sinuosa community	1.314	0.556
－	－	－	－	－	Sand	0	Bare rock	1.066	0.556
－	－	－	＋	－	Sand	1	C. sinuosa community	0.902	0.495
－	－	－	＋	－	Sand	1	C. sinuosa community	0.906	0.481
－	－	－	－	－	Sand	0	Bare rock	0.711	0.537
－	－	－	＋	－	Sand	1	C. sinuosa community	0.595	0.519
－	－	－	－	－	Sand	0	Bare rock	0.62	0.514
－	－	－	－	－	Sand	0	Bare rock	0.529	0.519
－	－	－	＋	－	Sand	1	C. sinuosa community	1.201	0.532
－	－	－	＋	－	Cobble	1	C. sinuosa community	1.054	0.532
－	－	－	＋	－	Cobble	1	C. sinuosa community	1.323	0.519
－	－	－	＋	－	Cobble	1	C. sinuosa community	1.329	0.556
－	－	－	＋	－	Cobble	1	C. sinuosa community	1.198	0.551
－	－	－	＋	－	Cobble	1	C. sinuosa community	1.124	0.509
－	－	－	－	－	Cobble	0	Bare rock	1.235	0.537
－	－	－	－	－	Cobble	0	Bare rock	1.021	0.546
－	－	－	＋	－	Cobble	1	C. sinuosa community	0.796	0.509
－	－	－	＋	－	Cobble	1	C. sinuosa community	0.949	0.491
－	－	－	＋	－	Cobble	1	C. sinuosa community	1.31	0.519
－	－	－	＋	－	Cobble	1	C. sinuosa community	0.755	0.486
－	－	－	＋	－	Cobble	1	C. sinuosa community	1.002	0.546
－	－	－	－	－	Cobble	0	Bare rock	1.108	0.551
－	－	－	－	－	Cobble	0	Bare rock	0.934	0.523
－	－	－	－	－	Cobble	0	Bare rock	0.915	0.532
－	－	－	－	－	Cobble	0	Bare rock	1.078	0.532
－	－	－	＋	－	Cobble	1	C. sinuosa community	1.142	0.537
－	－	－	－	－	Cobble	0	Bare rock	0.861	0.588
－	－	－	－	－	Cobble	0	Bare rock	1.359	0.569
－	－	－	－	－	Cobble	0	Bare rock	1.081	0.532
－	－	－	＋	－	Cobble	1	C. sinuosa community	1.165	0.542
－	－	－	－	－	Cobble	0	Bare rock	0.978	0.551
－	－	－	＋	－	Cobble	1	C. sinuosa community	1.126	0.551
－	－	－	－	－	Cobble	0	Bare rock	1.369	0.528
－	－	－	－	－	Cobble	0	Bare rock	1.069	0.588
－	－	－	－	－	Cobble	0	Bare rock	1.313	0.532
－	－	－	－	－	Cobble	0	Bare rock	1.044	0.556
－	－	－	－	－	Cobble	0	Bare rock	0.997	0.56
－	－	－	＋	－	Cobble	1	C. sinuosa community	1.086	0.56
－	－	－	－	－	Cobble	0	Bare rock	1.104	0.569
－	－	－	＋	－	Cobble	1	C. sinuosa community	1.148	0.542
－	－	－	－	－	Cobble	0	Bare rock	0.901	0.56
－	－	－	＋	－	Cobble	1	C. sinuosa community	0.89	0.528
－	－	－	－	－	Cobble	0	Bare rock	1.032	0.537
－	－	－	＋	－	Cobble	1	C. sinuosa community	0.967	0.56
－	－	－	－	－	Cobble	0	Bare rock	0.948	0.565
－	－	－	－	－	Cobble	0	Bare rock	0.838	0.523
－	－	－	－	－	Cobble	0	Bare rock	1.157	0.514
－	－	－	－	－	Cobble	0	Bare rock	0.927	0.532
－	－	－	＋	－	Cobble	1	C. sinuosa community	0.786	0.523
－	－	－	－	－	Cobble	0	Bare rock	0.777	0.514
－	－	－	－	－	Cobble	0	Bare rock	0.842	0.532
－	－	－	＋	－	Cobble	1	C. sinuosa community	1.241	0.569
－	－	－	＋	－	Cobble	1	C. sinuosa community	0.817	0.495
－	－	－	＋	－	Cobble	1	C. sinuosa community	0.87	0.532
－	－	－	＋	－	Cobble	1	C. sinuosa community	0.563	0.588
－	－	－	－	－	Cobble	0	Bare rock	1.132	0.542
－	－	－	－	－	Cobble	0	Bare rock	1.401	0.579
－	－	－	＋	－	Cobble	1	C. sinuosa community	0.872	0.523
－	－	－	＋	－	Cobble	1	C. sinuosa community	0.908	0.551
－	－	－	－	－	Cobble	0	Bare rock	0.707	0.514
－	－	－	＋	－	Cobble	1	C. sinuosa community	0.961	0.537
－	－	－	＋	－	Cobble	1	C. sinuosa community	1.17	0.491
－	－	－	＋	－	Cobble	1	C. sinuosa community	1.125	0.523
－	－	－	＋	－	Cobble	1	C. sinuosa community	0.908	0.528
－	－	－	－	－	Cobble	0	Bare rock	1.328	0.588
－	－	－	－	－	Cobble	0	Bare rock	1.087	0.62
－	＋	－	＋	－	Cobble	5	Sargassum community	0.995	0.532
－	－	－	－	－	Cobble	0	Bare rock	1.039	0.569
－	－	－	－	－	Cobble	0	Bare rock	1.159	0.542
－	－	－	＋	－	Cobble	1	C. sinuosa community	1.347	0.542
－	－	－	＋	－	Cobble	1	C. sinuosa community	0.697	0.565
－	－	－	＋	－	Cobble	1	C. sinuosa community	1.127	0.569
－	－	－	＋	－	Cobble	1	C. sinuosa community	0.908	0.523
－	－	－	＋	－	Cobble	1	C. sinuosa community	1.097	0.486
－	－	－	＋	－	Sand	1	C. sinuosa community	1.277	0.551
－	－	－	＋	－	Cobble	1	C. sinuosa community	0.926	0.523
－	－	－	＋	－	Cobble	1	C. sinuosa community	0.847	0.537
－	－	－	＋	－	Cobble	1	C. sinuosa community	0.804	0.509
－	－	－	＋	－	Cobble	1	C. sinuosa community	0.691	0.542
－	－	－	－	－	Cobble	0	Bare rock	1.135	0.551
－	－	－	＋	－	Cobble	1	C. sinuosa community	1.176	0.509
－	－	－	＋	－	Cobble	1	C. sinuosa community	0.998	0.546
－	－	－	－	－	Cobble	0	Bare rock	0.75	0.514
－	－	－	＋	－	Cobble	1	C. sinuosa community	1.125	0.509
－	－	－	－	－	Cobble	0	Bare rock	0.808	0.546
－	－	－	－	－	Cobble	0	Bare rock	0.842	0.537
－	－	－	－	－	Cobble	0	Bare rock	0.987	0.523
－	－	－	－	－	Cobble	0	Bare rock	1.058	0.523
－	＋	－	＋	－	Cobble	5	Sargassum community	1.302	0.542
－	－	－	－	－	Cobble	0	Bare rock	0.657	0.546
－	－	－	－	－	Cobble	0	Bare rock	1.382	0.532
－	－	－	＋	－	Cobble	1	C. sinuosa community	0.641	0.546
－	－	－	＋	－	Cobble	1	C. sinuosa community	1.039	0.546
－	－	－	＋	－	Cobble	1	C. sinuosa community	1.311	0.546
－	－	－	＋	－	Cobble	1	C. sinuosa community	1.415	0.477
－	－	－	＋	－	Cobble	1	C. sinuosa community	0.665	0.5
－	－	－	－	－	Cobble	0	Bare rock	0.785	0.556
－	－	－	－	－	Cobble	0	Bare rock	0.71	0.523
－	－	－	＋	－	Cobble	1	C. sinuosa community	0.649	0.519
－	－	－	－	－	Cobble	0	Bare rock	0.93	0.546
－	－	－	－	－	Cobble	0	Bare rock	0.904	0.537
－	－	－	＋	－	Cobble	1	C. sinuosa community	0.716	0.491
－	－	－	＋	－	Cobble	1	C. sinuosa community	0.829	0.491
－	－	－	－	－	Cobble	0	Bare rock	0.922	0.523
－	－	－	＋	－	Cobble	1	C. sinuosa community	1.068	0.542
－	＋	－	＋	－	Cobble	5	Sargassum community	1.421	0.523
－	－	－	－	－	Cobble	0	Bare rock	0.59	0.505
－	－	－	＋	－	Cobble	1	C. sinuosa community	1.108	0.565
－	－	－	－	－	Cobble	0	Bare rock	0.966	0.509
－	－	－	＋	－	Cobble	1	C. sinuosa community	0.86	0.5
－	－	－	－	－	Cobble	0	Bare rock	0.961	0.514
－	＋	－	＋	－	Sand	5	Sargassum community	0.925	0.537
－	－	－	＋	－	Sand	1	C. sinuosa community	1.098	0.5
－	－	－	＋	－	Cobble	1	C. sinuosa community	0.851	0.532
－	－	－	＋	－	Cobble	1	C. sinuosa community	0.783	0.519
－	－	－	－	－	Sand	0	Bare rock	0.905	0.546
－	－	－	＋	－	Sand	1	C. sinuosa community	0.852	0.532
－	－	－	－	－	Sand	0	Bare rock	1.026	0.537
－	－	－	＋	－	Sand	1	C. sinuosa community	0.711	0.565
－	＋	－	＋	－	Sand	5	Sargassum community	0.754	0.546
－	－	－	＋	－	Sand	1	C. sinuosa community	0.8	0.532
－	－	－	＋	－	Cobble	1	C. sinuosa community	0.662	0.519
＋	－	－	＋	－	Sand	3	U. pinnatifida community	0.632	0.565
－	－	－	＋	－	Sand	1	C. sinuosa community	0.966	0.611
－	－	－	＋	－	Sand	1	C. sinuosa community	0.703	0.56
－	－	－	＋	－	Sand	1	C. sinuosa community	1.138	0.523
－	＋	－	＋	－	Sand	5	Sargassum community	1.044	0.542
－	＋	－	－	－	Sand	5	Sargassum community	0.498	0.514
－	－	－	＋	－	Sand	1	C. sinuosa community	0.71	0.528
－	－	－	－	－	Sand	0	Bare rock	0.758	0.532
－	＋	－	－	－	Sand	5	Sargassum community	0.923	0.523
－	－	－	－	－	Sand	0	Bare rock	0.592	0.519
－	＋	－	＋	－	Sand	5	Sargassum community	0.879	0.537
－	－	－	－	－	Sand	0	Bare rock	0.484	0.509
－	－	－	－	－	Sand	0	Bare rock	0.577	0.523
－	＋	－	－	－	Sand	5	Sargassum community	0.694	0.523
－	＋	－	＋	－	Sand	5	Sargassum community	1.007	0.556
－	＋	－	＋	－	Sand	5	Sargassum community	0.747	0.551
＋	＋	－	＋	－	Sand	6	Sargassum and U. pinnatifida community	0.971	0.523
－	＋	－	＋	＋	Sand	5	Sargassum community	1.342	0.565
－	－	－	＋	－	Sand	1	C. sinuosa community	0.908	0.579
－	－	－	＋	－	Cobble	1	C. sinuosa community	0.923	0.56
－	－	－	＋	－	Sand	1	C. sinuosa community	0.749	0.546
－	－	－	＋	－	Cobble	1	C. sinuosa community	0.948	0.556
－	－	－	＋	－	Cobble	1	C. sinuosa community	0.924	0.56
－	－	－	＋	－	Sand	1	C. sinuosa community	0.853	0.574
－	－	－	＋	－	Cobble	1	C. sinuosa community	1.107	0.588
＋	＋	－	＋	－	Cobble	6	Sargassum and U. pinnatifida community	1.028	0.551
－	－	－	＋	－	Cobble	1	C. sinuosa community	1.128	0.606
＋	－	－	－	－	Cobble	3	U. pinnatifida community	0.896	0.569
－	＋	－	＋	－	Cobble	5	Sargassum community	0.991	0.574
－	－	－	＋	－	Cobble	1	C. sinuosa community	1.103	0.593
－	－	－	＋	－	Cobble	1	C. sinuosa community	0.966	0.611
－	－	－	＋	－	Sand	1	C. sinuosa community	1.039	0.579
－	－	－	＋	－	Sand	1	C. sinuosa community	0.845	0.542
－	＋	－	＋	－	Sand	5	Sargassum community	1.146	0.565
－	＋	－	＋	－	Sand	5	Sargassum community	1.062	0.574
－	－	－	－	－	Cobble	0	Bare rock	1.008	0.565
－	＋	－	＋	－	Cobble	5	Sargassum community	1.13	0.556
＋	＋	－	＋	－	Cobble	6	Sargassum and U. pinnatifida community	0.89	0.542
－	－	－	＋	－	Cobble	1	C. sinuosa community	1.059	0.565
－	－	－	＋	－	Cobble	1	C. sinuosa community	0.98	0.56
－	－	－	＋	－	Cobble	1	C. sinuosa community	1.12	0.56
＋	＋	－	＋	－	Sand	6	Sargassum and U. pinnatifida community	1.223	0.56
＋	＋	－	＋	－	Sand	6	Sargassum and U. pinnatifida community	0.249	0.574
－	－	－	＋	－	Cobble	1	C. sinuosa community	1.107	0.505
－	－	－	＋	－	Cobble	1	C. sinuosa community	0.893	0.519
－	－	－	＋	－	Cobble	1	C. sinuosa community	0.899	0.509
－	－	－	－	－	Cobble	0	Bare rock	0.845	0.509
－	－	－	＋	－	Sand	1	C. sinuosa community	0.801	0.537
－	－	－	－	－	Sand	0	Bare rock	0.825	0.537
－	－	－	－	－	Sand	0	Bare rock	0.669	0.514
－	－	－	＋	－	Sand	1	C. sinuosa community	0.651	0.537
－	－	－	－	－	Sand	0	Bare rock	1.052	0.542
－	－	－	－	－	Sand	0	Bare rock	0.577	0.542
－	－	－	＋	－	Sand	1	C. sinuosa community	0.85	0.532
－	＋	－	＋	－	Cobble	5	Sargassum community	1.301	0.519
－	－	－	＋	－	Cobble	1	C. sinuosa community	0.887	0.56
－	－	－	＋	－	Cobble	1	C. sinuosa community	0.979	0.593
－	－	－	＋	－	Cobble	1	C. sinuosa community	0.993	0.606
－	－	－	－	－	Cobble	0	Bare rock	0.858	0.579
－	＋	－	＋	－	Sand	5	Sargassum community	1.204	0.551
－	－	－	＋	－	Sand	1	C. sinuosa community	0.819	0.546
－	＋	－	－	－	Sand	5	Sargassum community	1.087	0.546
－	＋	－	－	－	Sand	5	Sargassum community	0.522	0.537
－	－	－	－	－	Sand	0	Bare rock	0.417	0.537
－	＋	－	－	－	Sand	5	Sargassum community	0.512	0.537
－	－	－	＋	－	Sand	1	C. sinuosa community	0.794	0.565
－	－	－	－	－	Sand	0	Bare rock	0.622	0.491
－	－	－	＋	－	Sand	1	C. sinuosa community	0.617	0.528
－	－	－	－	－	Cobble	0	Bare rock	0.566	0.505
－	－	－	＋	－	Sand	1	C. sinuosa community	0.686	0.588
－	＋	－	＋	－	Sand	5	Sargassum community	0.76	0.593
－	－	－	＋	－	Sand	1	C. sinuosa community	0.557	0.574
－	－	－	＋	－	Sand	1	C. sinuosa community	1.199	0.528
－	－	－	＋	－	Sand	1	C. sinuosa community	0.844	0.56
－	－	－	＋	－	Sand	1	C. sinuosa community	0.619	0.542
－	－	－	＋	－	Sand	1	C. sinuosa community	0.977	0.514
＋	＋	－	＋	－	Sand	6	Sargassum and U. pinnatifida community	1.236	0.514
－	＋	－	＋	－	Sand	5	Sargassum community	0.9	0.5
－	－	－	＋	－	Sand	1	C. sinuosa community	0.936	0.519
－	－	－	＋	－	Sand	1	C. sinuosa community	0.47	0.491
－	－	－	＋	－	Cobble	1	C. sinuosa community	0.831	0.468
－	－	－	＋	－	Cobble	1	C. sinuosa community	0.86	0.472
－	－	－	＋	－	Cobble	1	C. sinuosa community	0.89	0.477
－	－	－	＋	－	Cobble	1	C. sinuosa community	1.103	0.495
－	－	－	－	－	Cobble	0	Bare rock	1.161	0.537
－	－	－	－	－	Cobble	0	Bare rock	1.084	0.491
－	－	－	＋	－	Sand	1	C. sinuosa community	1.044	0.546
－	－	－	－	－	Sand	0	Bare rock	0.509	0.542
－	－	－	－	－	Cobble	0	Bare rock	1.428	0.546
－	－	－	－	－	Sand	0	Bare rock	0.604	0.486
－	－	－	＋	－	Sand	1	C. sinuosa community	0.675	0.491
－	－	－	＋	－	Cobble	1	C. sinuosa community	0.688	0.537
－	－	－	－	－	Cobble	0	Bare rock	0.893	0.537
－	－	－	－	－	Cobble	0	Bare rock	0.907	0.546
－	－	－	－	－	Cobble	0	Bare rock	1.056	0.546
－	－	－	＋	－	Cobble	1	C. sinuosa community	1.1	0.486
－	－	－	－	－	Cobble	0	Bare rock	1.025	0.486
－	－	－	－	－	Cobble	0	Bare rock	1.06	0.523
－	－	－	－	－	Cobble	0	Bare rock	1.186	0.551
－	－	－	＋	－	Cobble	1	C. sinuosa community	1.145	0.644
－	－	－	＋	－	Cobble	1	C. sinuosa community	0.881	0.565
－	－	－	－	－	Cobble	0	Bare rock	1.319	0.672
－	－	－	＋	－	Cobble	1	C. sinuosa community	1.113	0.572
－	－	－	＋	－	Cobble	1	C. sinuosa community	1.171	0.792
－	－	－	＋	－	Cobble	1	C. sinuosa community	0.991	0.813
－	－	－	＋	－	Cobble	1	C. sinuosa community	1.046	0.656
－	－	－	＋	－	Cobble	1	C. sinuosa community	0.783	0.656
－	－	－	＋	－	Cobble	1	C. sinuosa community	0.98	0.65
－	－	－	－	－	Cobble	0	Bare rock	0.479	0.546
－	－	＋	－	－	Cobble	4	S. horneri community	0.897	0.569
－	－	－	－	－	Cobble	0	Bare rock	0.744	0.537
－	－	－	－	－	Sand	0	Bare rock	0.473	0.468
－	－	－	＋	－	Sand	1	C. sinuosa community	0.74	0.468
－	－	－	－	－	Sand	0	Bare rock	1.007	0.458
－	－	－	－	－	Sand	0	Bare rock	0.874	0.444
－	－	－	－	－	Sand	0	Bare rock	0.528	0.477
－	－	－	＋	－	Cobble	1	C. sinuosa community	0.999	0.444
－	－	－	＋	－	Cobble	1	C. sinuosa community	0.547	0.491
－	－	－	＋	－	Cobble	1	C. sinuosa community	0.782	0.5
－	－	－	＋	－	Cobble	1	C. sinuosa community	0.788	0.481
－	－	－	＋	－	Cobble	1	C. sinuosa community	0.732	0.454
－	－	－	＋	－	Cobble	1	C. sinuosa community	0.749	0.449
－	－	－	＋	－	Cobble	1	C. sinuosa community	0.579	0.458
－	－	－	＋	－	Cobble	1	C. sinuosa community	0.841	0.444
－	－	－	＋	－	Cobble	1	C. sinuosa community	0.86	0.472
－	－	－	＋	－	Cobble	1	C. sinuosa community	0.943	0.468
－	－	－	＋	－	Cobble	1	C. sinuosa community	1.052	0.481
－	－	－	＋	－	Cobble	1	C. sinuosa community	0.817	0.505
－	－	－	＋	－	Cobble	1	C. sinuosa community	1.005	0.468
－	－	－	＋	－	Cobble	1	C. sinuosa community	0.883	0.454
－	－	－	－	－	Cobble	0	Bare rock	0.691	0.481
－	－	－	＋	－	Cobble	1	C. sinuosa community	0.833	0.454
－	－	－	＋	－	Cobble	1	C. sinuosa community	0.549	0.481
－	－	－	＋	－	Cobble	1	C. sinuosa community	0.772	0.468
－	－	－	＋	－	Cobble	1	C. sinuosa community	0.772	0.481
－	－	－	＋	－	Cobble	1	C. sinuosa community	0.882	0.468
－	－	－	＋	－	Cobble	1	C. sinuosa community	0.897	0.5
－	－	－	＋	－	Cobble	1	C. sinuosa community	0.958	0.472
－	－	－	＋	－	Cobble	1	C. sinuosa community	0.817	0.44
－	－	－	＋	－	Cobble	1	C. sinuosa community	0.861	0.458
－	－	－	＋	－	Cobble	1	C. sinuosa community	0.927	0.472
＋	－	－	＋	＋	Sand	3	C. sinuosa community	0.975	0.528
－	－	－	＋	－	Cobble	1	C. sinuosa community	0.958	0.468
－	－	－	＋	－	Cobble	1	C. sinuosa community	0.947	0.486
－	－	－	＋	－	Cobble	1	C. sinuosa community	0.739	0.491
－	－	－	＋	－	Cobble	1	C. sinuosa community	1.08	0.514
－	－	－	＋	－	Cobble	1	C. sinuosa community	0.839	0.472
＋	－	－	＋	－	Cobble	3	C. sinuosa community	1.033	0.532
＋	＋	－	＋	－	Cobble	6	C. sinuosa community	1.004	0.528
－	－	－	＋	－	Cobble	1	C. sinuosa community	0.663	0.537
－	－	－	＋	－	Cobble	1	C. sinuosa community	0.612	0.5
－	－	－	＋	－	Cobble	1	C. sinuosa community	0.841	0.551
－	－	－	＋	－	Cobble	1	C. sinuosa community	0.407	0.528
－	－	－	＋	－	Cobble	1	C. sinuosa community	0.552	0.523
＋	＋	－	＋	＋	Cobble	6	U. pinnatifida community	1.175	0.523
＋	－	－	＋	－	Cobble	3	C. sinuosa community	1.225	0.556
＋	＋	－	＋	－	Cobble	6	U. pinnatifida community	1.006	0.528
－	－	－	＋	－	Cobble	1	C. sinuosa community	0.973	0.565
－	－	－	＋	－	Cobble	1	C. sinuosa community	1.029	0.509
－	－	－	＋	－	Cobble	1	C. sinuosa community	0.797	0.495
－	－	－	＋	－	Cobble	1	C. sinuosa community	0.88	0.514
－	－	－	＋	－	Cobble	1	C. sinuosa community	0.654	0.551
－	－	－	＋	－	Cobble	1	C. sinuosa community	1.082	0.523
－	－	－	＋	－	Cobble	1	C. sinuosa community	1.291	0.532
＋	－	－	＋	－	Cobble	3	C. sinuosa community	1.266	0.546
－	－	－	＋	－	Cobble	1	C. sinuosa community	0.642	0.537
－	－	－	＋	－	Cobble	1	C. sinuosa community	0.901	0.514
－	－	－	＋	－	Cobble	1	C. sinuosa community	0.772	0.551
－	－	－	＋	－	Cobble	1	C. sinuosa community	0.533	0.468
＋	＋	－	＋	＋	Sand	6	Sargassum and U. pinnatifida community	0.972	0.523
＋	－	－	＋	－	Sand	3	U. pinnatifida community	0.822	0.551
＋	－	－	＋	－	Sand	3	U. pinnatifida community	0.712	0.5
＋	－	－	＋	－	Sand	3	U. pinnatifida community	0.708	0.519
＋	－	－	＋	－	Sand	3	U. pinnatifida community	0.561	0.477
＋	＋	－	＋	＋	Sand	6	Sargassum and U. pinnatifida community	0.544	0.477
＋	＋	－	＋	＋	Sand	6	Sargassum and U. pinnatifida community	0.747	0.421
－	－	－	＋	－	Sand	1	C. sinuosa community	0.423	0.491
＋	－	－	＋	－	Sand	3	U. pinnatifida community	0.803	0.472
＋	－	－	＋	－	Sand	3	U. pinnatifida community	0.92	0.5
＋	＋	－	＋	＋	Sand	6	Sargassum and U. pinnatifida community	1.149	0.519
＋	＋	－	＋	＋	Sand	6	Sargassum and U. pinnatifida community	1.208	0.458
＋	－	－	＋	－	Sand	3	U. pinnatifida community	0.867	0.509
＋	＋	－	＋	－	Sand	6	Sargassum and U. pinnatifida community	1.082	0.444
－	－	－	＋	－	Sand	1	C. sinuosa community	0.958	0.5
＋	＋	－	＋	＋	Sand	6	Sargassum and U. pinnatifida community	0.4	0.412
＋	＋	－	＋	＋	Sand	6	Sargassum and U. pinnatifida community	0.768	0.407
＋	＋	－	＋	－	Sand	6	Sargassum and U. pinnatifida community	0.553	0.449
＋	＋	－	＋	－	Sand	6	Sargassum and U. pinnatifida community	0.965	0.477
＋	＋	－	＋	－	Sand	6	Sargassum and U. pinnatifida community	1.081	0.472
＋	＋	－	＋	＋	Sand	6	Sargassum and U. pinnatifida community	1.146	0.5
＋	－	－	＋	－	Sand	3	U. pinnatifida community	0.574	0.477
＋	－	－	＋	－	Sand	3	U. pinnatifida community	0.824	0.495
＋	＋	－	＋	－	Sand	6	Sargassum and U. pinnatifida community	0.747	0.468
＋	－	－	＋	－	Sand	3	U. pinnatifida community	0.681	0.486
＋	－	－	＋	－	Sand	3	U. pinnatifida community	0.411	0.458
＋	＋	－	＋	＋	Sand	6	Sargassum and U. pinnatifida community	0.8	0.472
＋	－	－	－	－	Sand	3	U. pinnatifida community	0.776	0.468
＋	－	－	－	－	Sand	3	U. pinnatifida community	0.618	0.468
＋	＋	－	＋	－	Sand	6	Sargassum and U. pinnatifida community	0.693	0.458
＋	－	－	－	－	Sand	3	U. pinnatifida community	0.963	0.477
＋	－	－	＋	－	Sand	3	U. pinnatifida community	0.531	0.477
＋	＋	－	＋	＋	Sand	6	Sargassum and U. pinnatifida community	1.093	0.481
＋	－	－	＋	－	Sand	3	U. pinnatifida community	0.808	0.463
＋	－	＋	＋	－	Sand	4	S. horneri community	0.745	0.463
＋	－	－	＋	－	Sand	3	U. pinnatifida community	0.729	0.477
＋	－	－	＋	－	Sand	3	U. pinnatifida community	0.847	0.472
－	－	－	＋	－	Sand	1	C. sinuosa community	1.107	0.495
＋	＋	－	＋	－	Sand	6	Sargassum and U. pinnatifida community	1.231	0.5
＋	＋	－	＋	－	Sand	6	Sargassum and U. pinnatifida community	0.679	0.495
＋	＋	－	＋	－	Sand	6	Sargassum and U. pinnatifida community	0.96	0.477
＋	－	＋	＋	－	Sand	4	S. horneri community	0.682	0.495
＋	－	＋	＋	－	Sand	4	S. horneri community	0.901	0.505
＋	－	－	－	－	Sand	3	U. pinnatifida community	0.896	0.486
＋	－	－	＋	－	Sand	3	U. pinnatifida community	0.598	0.514
＋	－	－	－	－	Sand	3	U. pinnatifida community	0.847	0.477
＋	－	－	＋	－	Sand	3	U. pinnatifida community	0.631	0.491
＋	＋	－	＋	－	Sand	6	Sargassum and U. pinnatifida community	0.84	0.468
－	－	＋	＋	－	Sand	4	S. horneri community	0.739	0.454
＋	－	－	－	－	Sand	3	U. pinnatifida community	0.444	0.468
＋	－	－	－	－	Sand	3	U. pinnatifida community	0.753	0.491
＋	－	－	－	－	Sand	3	U. pinnatifida community	0.802	0.486
－	－	－	＋	－	Sand	1	C. sinuosa community	0.745	0.532
－	－	－	＋	－	Sand	1	C. sinuosa community	0.637	0.523
＋	＋	－	＋	－	Sand	6	Sargassum and U. pinnatifida community	0.883	0.523
＋	＋	－	＋	－	Sand	6	Sargassum and U. pinnatifida community	0.631	0.546
－	－	－	＋	－	Sand	1	C. sinuosa community	0.781	0.477
－	－	－	＋	－	Sand	1	C. sinuosa community	1.042	0.505
＋	－	－	＋	－	Sand	3	U. pinnatifida community	0.765	0.509
－	－	－	＋	－	Sand	1	C. sinuosa community	1.014	0.574
－	－	－	＋	－	Sand	1	C. sinuosa community	0.835	0.542
－	－	－	＋	－	Sand	1	C. sinuosa community	0.802	0.532
＋	－	－	＋	－	Sand	3	U. pinnatifida community	0.801	0.546
＋	－	－	＋	－	Sand	3	U. pinnatifida community	0.868	0.574
－	－	－	＋	－	Sand	1	C. sinuosa community	0.657	0.574
－	－	－	＋	－	Cobble	1	C. sinuosa community	0.538	0.528
－	－	－	＋	－	Cobble	1	C. sinuosa community	0.569	0.542
＋	＋	＋	＋	＋	Sand	6	Sargassum and U. pinnatifida community	n. d.	n. d.
＋	＋	－	＋	＋	Sand	5	Sargassum community	n. d.	n. d.
＋	＋	－	＋	＋	Sand	6	Sargassum and U. pinnatifida community	n. d.	n. d.
＋	－	－	＋	＋	Sand	3	U. pinnatifida community	n. d.	n. d.
＋	＋	－	＋	－	Sand	6	Sargassum and U. pinnatifida community	n. d.	n. d.
＋	＋	－	＋	＋	Sand	6	Sargassum and U. pinnatifida community	n. d.	n. d.
－	＋	－	－	－	Sand	5	Sargassum community	n. d.	n. d.
－	＋	－	－	－	Sand	5	Sargassum community	n. d.	n. d.
－	－	－	－	－	Sand	0	Bare rock	n. d.	n. d.
＋	＋	－	＋	－	Sand	6	Sargassum and U. pinnatifida community	n. d.	n. d.
－	＋	－	－	－	Sand	5	Sargassum community	n. d.	n. d.
－	－	－	＋	－	Sand	1	C. sinuosa community	n. d.	n. d.
－	－	－	－	－	Sand	0	Bare rock	n. d.	n. d.
＋	＋	－	＋	－	Cobble	6	Sargassum and U. pinnatifida community	n. d.	n. d.
＋	＋	－	－	－	Sand	6	Sargassum and U. pinnatifida community	n. d.	n. d.
＋	＋	－	－	－	Sand	6	Sargassum and U. pinnatifida community	n. d.	n. d.
－	－	－	＋	－	Cobble	1	C. sinuosa community	n. d.	n. d.
－	－	－	＋	－	Cobble	1	C. sinuosa community	n. d.	n. d.
－	－	－	＋	－	Cobble	1	C. sinuosa community	n. d.	n. d.
